# Supplementary material for: Exploring the Potential of 87Sr/86Sr Isotope Ratio with Strontium and Rubidium Levels to Assess the Geographic Origin of Saffron
Source: Foods. 2023 Jul 26;12(15):2830. doi: 10.3390/foods12152830 (PMC10416822; doi:10.3390/foods12152830)
Supplement: Supplementary file 1 [file foods-12-02830-s001.zip]

Archive with 1 entries (1 files):
- foods-2373552-supplementary.pdf
